# Supplementary material for: Qualitative study of in-kind incentives to improve healthcare quality in Belize: Is quality work better than wealth?
Source: PLoS One. 2023 Aug 18;18(8):e0290457. doi: 10.1371/journal.pone.0290457 (PMC10437859; doi:10.1371/journal.pone.0290457)
Supplement: S1 Data — (ZIP) [file pone.0290457.s002.zip]

Archive with 1 entries (1 files):
- Belize QIF Incentives and team motivation Data.xlsx
