# Supplementary material for: Qualitative study of in-kind incentives to improve healthcare quality in Belize: Is quality work better than wealth?
Source: PLoS One. 2023 Aug 18;18(8):e0290457. doi: 10.1371/journal.pone.0290457 (PMC10437859; doi:10.1371/journal.pone.0290457)
Supplement: S1 Data — (ZIP) [file pone.0290457.s002.zip › Belize QIF Incentives and team motivation Data.xlsx]

## Sheet: Belize QIF Incentives and team 
Data:
Qualitative Study of In-Kind Incentives to Improve Healthcare Quality in Belize: Is quality work better than wealth?
Authors: Diego Rios-Zertuche, Angel Eugenio Benitez Collante, Ana Mylena Aguilar Rivera, Armelle Gillett, Natalia Largaespada Beer, Julio Sabido, Karla Schwarzbauer
Contact email: diegori@iadb.org

## Sheet: Dictionary
Code	Definition
Targets beyond control	Feeling that not all targets dependent on facilities themselves
Results depend on supplies	Results dependent on supply availability and equipment quality
Autonomy through rewards	Capacity to choose in-kind awards enabled autonomy
Focus on quality	Increased staff focus on quality of care
Accountability within teams	Increased accountability within teams
Awareness of protocols	Increased staff awareness of protocols
Reduction in complications	Perceived reduction in maternal complications
Capacity to identify problems	Created capacity to identify problems in healthcare delivery processes
Incentives not main motivation	Main motivation was not the in-kind incentive
Awards seen as recognition	Awards recognized hard work, the real incentive was recognition
Validation through supervision	External validation through close support and supervision by central-level
Sense of ownership	Created sense of ownership and joint commitment
Teamwork and collaboration	External validation, more teamwork and collaboration between departments
Culture of testing	Created a culture of innovation and testing, promotes innovation
Shared experience	Shared experience helped cross-dissemination of lessons learned and improvements
High workload	High workload seen as a limitation for continued innovation
More frequent rewards	More frequent awards would enable addressing emergent needs
Larger incentives	Larger incentive amounts targetting to areas most at-need
Unequal distribution	Incentives were not always available to everyone involved
Targeting quality	Awards should be focused on improving quality of care
Frequent changes	Indicator criteria changing frequency, not all scenarios considered, and computation is not fully understood
Increase the bar	Need to increase bar to make targets more ambitious
Faciliated data use	Electronic tools facilitated data collection and analysis
Data entry errors	Electronic tools make fixing errors difficult
Long data collection	Amount of data for indicators takes too long to collect in some cases
Expand QIF	Potential to expand the QIF to other regions and other healthcare services
Informal setup	Informal mechanisms and setup supporting program continuity
High turnover	Staff turnover created a challenge for sustainability
COVID-19 and adaptation	Changes of priorities due to COVID-19, innovation and adaptations due to COVID.

## Sheet: Data
Informant	Theme	Subtheme	Code	Preliminary Code	Quotes
1	Collective and inter-organizational	Structure	Results depend on supplies	Supply availability	Also, getting the materials that we needed to ensure that you know the patient, get the care that they need, the equipment was provided for that.
1	Collective and inter-organizational	Structure	Targets beyond control	Targets not dependent on the facility itself	some of the indicators weren't dependent on you, the individual working in that facility. It depended on somebody else, fulfilling that input; and then you from that health center, were evaluated against it.
1	Individual and inter-personal	Motivation	Results depend on supplies	Poor quality equipment	quality of the equipment and the equipment that they received wasn't of the best quality; you know they were still able because we find that some of the equipment that we got, they didn’t last a lot of time, you know, they deteriorated, you know, really fast.
1	Individual and inter-personal	Motivation	Incentives not main motivation	Not for personal bennefit	nurses when they get the incentives, they didn't get any personnel benefits from it, because 99% of the nurses did not request anything that they would personally use for themselves. All the incentives were the requested thing that could help to improve the work that they do within their areas.
1	Individual and inter-personal	Motivation	Validation through supervision	Monthly self-measurements to know whats wrong and quarterly measurements to show results External measurement to give validation	Well, I think that the time, because, each facility, those they are monthly auditing, and they generally don't every report. I think that's a good time frame, because with them doing their evaluation on a monthly basis, they will see where they can improve; and when the quarterly evaluation is done, you know, there you could show the improvement that was made during the three-month time
1	Collective and inter-organizational	Organizational culture	Accountability within teams	Accountability within teams	because we, I mean, the nurses, if the if the nurses, the doctors are not following the protocol. If the nurses, the doctors, doing or not following the protocol, the nurses ensure that they do. So whenever they would send the patient to the doctor, they will said, when you're finish, come And when they come back and let's say it's for a UTI, and they're not treated the treatment according to the…
1	Collective and inter-organizational	Organizational culture	Awareness of protocols	Ensure protocols are followed	And so, when they know that they're being a family we monitor that evaluated they do their optimal best to ensure that protocols are followed. And so, you'll find that you know with all the protocols in place, they follow them and so you have the outcome for mother and child is, you know, It's very good.
1	Collective and inter-organizational	Organizational culture	Focus on quality	Increased staff awareness on quality criteria, including new staff	While you have sometimes a new doctor in the area, and they might have forgotten or they weren't synthesize as to what the protocol was when it comes to treating gastroenteritis patients, then you know that those patients will be sent home with problems on it ORS and losing administering to them.
1	Collective and inter-organizational	Organizational culture	Reduction in complications	Noticed reduction of maternal complications	we have noticed that a lot reduction in maternal complications since the QIF is active. So, you know there's really been improvement in the, in the work because we find that people in general, don't like to feel.
1	Individual and inter-personal	Work Unit Climate	Teamwork and collaboration	Motivated collaboration with other departments	you have to do a lot of collaboration with those assigned like when we talk about the indicator for gastroenteritis. Why one in the rural health center the nurse would be responsible for that in the Urban Health Center. The Urban health center doesn't deal with gastroenteritis, because the outpatient department. So that, you know, improve the relationship between the outpatient department and the…
1	Individual and inter-personal	Work Unit Climate	Teamwork and collaboration	Collaboration	improvement in the relationship between the healthcare staff. There was a closer working collaboration within the healthcare staff, so you have, you know, the nurse and the doctor working closely together to improve the healthcare that they provide to patients
2	Programmatic	Incentive structure	More frequent rewards	More frequent rewards	I would try to find a way to make it a bit more systematic a bit more frequent. [...] So, instead of me. All right, let me put it in a different way: when I worked in the first in the first round of, and the first, second phase of the initiative they were able to get, like, tangible stuff that they needed for their health facilities. So, you know okay we need more funds because the building is ve…
2	Individual and inter-personal	Learning	Innovation and testing	Culture of testing	it created that dynamic of best practices like; okay so I tried this and, it didn't work out this way but I was able to tweak it and then I got better results when I tweaked it, or the next facility that's it okay I adapted your idea but for my community I had to change it a little bit because of the maybe the size or the culture of people that are there, and it created that sharing capacity with…
2	Individual and inter-personal	Learning	Innovation and testing	Promotes innovation	And I think it's helpful because it promotes innovation {...] Because when we use when we had meetings, they would share like okay so right now, our challenges that, for example, we don't have access to transportation, all the time and one health facility decided, the nurses decided okay so everybody's always on Facebook. So let's create a Facebook page for our health facility and that will we be…
2	Individual and inter-personal	Motivation	Awards as recognition	Recognition of hard work	I think that that played a very key role because sometimes people feel like all their hard work that nobody is noticing all that they're doing, but the QIF showed them that you know that, yes, we're seeing it. And it gives them, because, they actually start to look forward to the next step.
2	Individual and inter-personal	Motivation	Incentives not main motivation	Awards geared towards recognition	the actual incentive I think it should be geared more towards recognition of all the hard work that the workers are doing out in the field [...] you can have all of your supplies, and equipment in your health facility, but if your staff doesn't be, like, you're like, you're recognizing or you're seeing everything that they're doing then the supplies and equipment won't do much. Your staff has to …
2	Individual and inter-personal	Motivation	Validation through supervision	Accompany and Supervision	Mesoamerica initiative improved a lot because of the, the accompanying and the supervision. Belize is a very poor country and so we don't have as much staff as a lot of the other places; we are very understaffed, and the initiative along with the QIF give the staff an opportunity to have somebody from higher up there with them, you know, to do the follow up, so to push, to motivate and, it felt g…
2	Collective and inter-organizational	Organizational culture	Autonomy through rewards	Autonomy to request awards	It was somebody asking you what do you want, what are the things that you want, what are the things that you would like to have that you don't have [...] Most of the time when you’ve been rewarded or recognized for your hard work, It's just a gift that's given to you, rather than you selecting something that would benefit you the most in the workplace or in getting, assisting you to be able to ge…
2	Collective and inter-organizational	Organizational culture	Focus on quality	Objective actionable results	you could get an objective opinion of what you did in the past three months, and to see if you were able to improve on your challenges that you had identified on your own during your evaluation. [...] and that was very good because that helped us to improve our hands on work rather than just improving policies that are written somewhere.
2	Programmatic	Replication and expansion	Expand QIF	Expand QIF to entire country	And that's why I said I would choose for it to become more a part of the system, because we were only offered the QIF in certain regions of the country. So, then it made the other regions, feel like okay so why weren't we included. So, if I could attend one thing, I think it would be that it. The QIF would be available for the entire country. So, all health facilities at all level, would be somet…
2	Programmatic	Sustainability	COVID-19 and adaptation	Adaptative and sustainabile	Looking at it now and also, it's adaptive. So, they've come up with a way to still be able to auto monitor even though, all five or 10 people can't better in a room due to COVID, but they're still evaluating themselves and everybody is still monitoring the indicators in the back of their head. So, you know, somebody is doing a delivery and the next person is there and they're automatically making…
3	Collective and inter-organizational	Organizational culture	Autonomy through rewards	More autonomy in rewards	sometimes what we thought we needed, the ministry didn't think we need that. I don't know if I'm answering that wisdom correct. But if, for example, if I wanted a stove for the clinic, because we thought we could do a stove, so that we could cook for you, food, with the women in preparation, especially with the incaparine purees that would help them. And then they didn't think we need a stove. Ri…
3	Collective and inter-organizational	Organizational systems	Capacity to identify problems	Supply availability feedback loop	we had people that come and evaluate to make sure you do those goals, and then the Ministry of Health had to set things in place so that you could meet those goals were
4	Programmatic	Incentive structure	Larger incentives	Increase incentive amount	I would increase the incentive and based on the areas that you perform well, then to go to that particular area. You know, to divert the fees to that area better than to be generalized. So that would be to increase the amount, and maybe the frequency.
4	Programmatic	Incentive structure	More frequent rewards	Increase the frequency	When was the last time we got one? And I think that there is a delay in giving the funds, also. So, if you would get, I think in northern region. I was in the western region, two years before now, they had gotten theirs. However, when I came back to northern region, the North had not gotten their incentive for 2018 as yet, or 2019, I'm not sure, because I wasn't here. So, there is a kickback in g…
4	Programmatic	Incentive structure	Unequal distribution	Incentive Not available to all	And we did that, as we spent it as a for recreation activity that would mean involving nurses, doctors, gynecologists. All of those involved to go on a little trip. However, there were only for up 50% of the people. It creates to be a little bit of friction I said okay next time those that didn't go, will go the other time, another time whenever we get another incentive.
4	Programmatic	Indicators and targets	Frequent changes	Indicator criteria changing frequently	And, it went changing, changing, changing, changing fast; as soon as we learned to do it this way, all we have to remove this one. There were some changes that keep keeps frustrating the staff. Okay but this is what you said at first. No, no, That is not totally wanted, no; we wanted it another way. And we have to keep going to the board and, you know, it didn't give us enough time to learn it th…
4	Programmatic	Measurements	Data entry errors	Tablet creates challenges	Right now, the tablets are giving us a lot of issues. It seems that you get 100%; for example, and we just did yesterday. We did our QIF here because we do it monthly; and for the neonatal criteria, it says 17 out of 23, and then it gives you equal 100. When you go down to see the breakdown to see in reality, why did we get 17 out of 23 if it is through, and probably does a calculation error. The…
4	Programmatic	Measurements	Data entry errors	Data entry errors are hard to fix	R: Not because it was already sunk. So, once you sink in and it is sent. That is how you will see it in tableau. And you cannot correct that. I only write it in my notes that it was an error that she made. However, the grade will be zero, because I believe, probably, if that's why we have somebody from ministry that comes, if this person sees because we do it, face to face, you know with the diff…
4	Programmatic	Measurements	Data entry errors	Indicators did not consider all scenarios	She was given her medications there she did not convulse there. By the time she traveled to our district here, which takes about 45 minutes, less than five minutes that she arrived, her high blood pressure was not was over 80 I think, and that with that pressure she convulsed. And that pressure did not match with what is in the tablet. The tablet is asking for a blood pressure of over 110; that w…
4	Individual and inter-personal	Motivation	Awards as recognition	External targets were challenging	So, we had a baseline that Mesoamerica had given us to meet, we had to meet. Just an example like 50%, and we were probably at 30. So, at first it was a challenge for us to reach at 50% because that was the target for us to gain these funds, you know, this compensation that was there.
4	Collective and inter-organizational	Organizational culture	Accountability within teams	Motivate people	So that if you didn't work, just to motivate the people more to work harder. Because what I am seeing sometimes is the specialists the obstetricians, they lose interest for some reason. Get this specialist more at the board to tell them what the importance is of following the protocols to meet our targets.
4	Individual and inter-personal	Work Unit Climate	Teamwork and collaboration	Collaboration	So, we move the patients to the surgical wing. And in the surgical wing, we have nurses, they are not midwives, they don't know anything about delivery and the postpartum care. However, we train them. We have to involve them in the training, and we keep doing that.
5	Programmatic	Measurements	Data entry errors	Tablet creates challenges	for example, and the doctor is new, and the doctor give the arm so the doctor enter incorrect something and then the program of the system lab is in the tablet doesn't allow you to make any changes on the left and the end when all the information is sent a nice upgraded. So, it's more than in known indicators per se, is more than the IT tables summary or something. I'm not an IT person. These sim…
5	Collective and inter-organizational	Organizational culture	Autonomy through rewards	Autonomy to request awards	The project or is half advantage because they always ask us what we need. That's his that's is good, because, the Belize’s health system is divided in four regions. So, the northern region. We have been fortunate enough to receive the incentive almost every year. And yes, the advantages; we as a region we don't have total autonomy of certain decisions. We respond to the central level that is in B…
5	Collective and inter-organizational	Organizational culture	Focus on quality	Focus on what matters	But if they, in overall the evaluation is very comprehensive. Is the base and allow us to target the main, main focus that is maternal and child care and primary healthcare.
5	Collective and inter-organizational	Organizational systems	Capacity to identify problems	Identify shortness of supplies	And it's a great help, because we can identify, maybe, small things maybe simple details like a simple thing, they prenatal care know what is the gaps that we have as a country and prenatal care or normal delivery, the monitoring lot should be in the motor in the first or the second or simple things like these little we can identify other situations like for example the shortness of stuff.
5	Programmatic	Sustainability	High turnover	Insufficient staff and turnover	Because if I don't have enough midwives, how can I be able to provide the quality of services to the patient if I don't have this specialist or only have two, three or four for the entire population so how can I provide and ensure the quality of services. And the main constraint is the human resources, that is a main constraint on along with other sources and the other factors. But as I mentioned…
5	Programmatic	Sustainability	Informal setup	Difficult to set time apart to discuss measurement results	I have a sometimes only, only one ob-gyn, especially, so only one to the attrition available. And it's kind of difficult for them to leave the consultation or to leave the emergency section and take all day for only the evolution, is something that is a challenge, and more with the specialist.
6	Collective and inter-organizational	Structure	Results depend on supplies	Improvement limited to capacity constrains	Yeah, it wasn't there wasn't a big improvement, I would say. There wasn't a big improvement they were, I noticed that the staff were more at okay we need to do this and it's in a, like a rushy, because the way things are being done because at the end of the day it's the same stuff is the same person working, trying to meet the target and providing the service, while some health centers have less …
6	Collective and inter-organizational	Structure	Targets beyond control	Feeling that targets are beyond their control	And, it's not that we try to resist are do anything because I know the whole purpose is to improve the services that we are providing. But there are many things that we ourselves cannot improve, because it's a systematic problem. [...] There are many other factors that that affects affects how we perform. You know, and that they are that are beyond our control.
6	Individual and inter-personal	Learning	High workload	Concerns about time and patient care	Even with the appointment, I cannot spend 15 minute proclaims so how can I give quality with, with less time or with little bit of time when I'm supposed to ask you about preconception care, I'm supposed to ask about…, I don't have time. So, I focus on what I have to do at that moment and let's go with a matter of client, because I have, even though, I have people in appointment, I have walked in…
6	Individual and inter-personal	Learning	Innovation and testing	Innovation (care by appointment)	we cannot ask, we have to work, organize, that's the reason why we had said this, and we have tried to work with appointments, and it, it worked. It didn't work completely like it wasn't a perfect method, because then you can have different service, but then again, it's one nurse providing all the service you will have walk-ins because we're looking at working at villages.
6	Individual and inter-personal	Learning	Shared experience	Innovation and shared experience helped improvements	So, what was good about that was that we had defined indicators and they helped us to have experience from other areas as how they meet certain indicators. And, for instance, at the beginning we had set days for different services. And then with the indicator they suggested to open every different in for the services different services to meet the need to meet the indicators. So, there was an imp…
6	Programmatic	Measurements	Data entry errors	Need to standardize processes	So that is something that the ministry needs to work on to standardize for instant using the, we have a healthcare system, that if everything would be there it would make it would make it much easier for us to make our maker assessment then. [...] That's for some of them like for instance cancer to miss a bit pieces here pieces there and then you have to find out you know so the percentage look r…
6	Individual and inter-personal	Motivation	Incentives not main motivation	Awards were not the motivation	They're really cared about their stuff about their patients getting the service.You know, but it wasn't really about the award itself. [...] Of course, they were all thankful, whenever they got anything, anything you know they were all thankful for it and they were happy about it. But that wasn't really their motivation to work towards indicator itself.
6	Individual and inter-personal	Motivation	Validation through supervision	Feedback and recommendations were highly appreciated	but I think before they had the people from the Ministry coming in and making recommendation and that kind of forces of push us to make adjustments, but at this point has been over a year that it hasn't been done on the recommendations have not been there
6	Collective and inter-organizational	Organizational culture	Focus on quality	Improving quality or quality of recording	Because I can write something in a paper, and I can document, and I can do a lot of things and I'm not providing the quality. Right, so I'm not too sure. I'm not too certain if it improves quality. [...] R: you know that I'm not to certain but in numbers as in percentage like the early bookings and the postnatal care you could have seen the percentage, increasing. You know, but it was mmm. We can…
7	Collective and inter-organizational	Structure	Results depend on supplies	Improvements depend on health workers considering equipment and supply limitations	So, it's kind of difficult to implement any kind of intervention that requires equipment that requires materials in terms of that, so, we have to basically depend on the changes that they will have the healthcare worker can bring.
7	Collective and inter-organizational	Structure	Targets beyond control	Improvements depend on health workers considering equipment and supply limitations	So, it's kind of difficult to implement any kind of intervention that requires equipment that requires materials in terms of that, so, we have to basically depend on the changes that they will have the healthcare worker can bring.
7	Programmatic	Incentive structure	Targeting quality	Incentive should be used to improve quality	Personnel incentive like they were given a certificate, or they were given or something you know that, though to let to show them that their work was appreciated that they did a very good job. But I think the best approach to that would have been okay to let the staff know that the entire amount of that incentive was had to be for upgrading equipment for the care unit, the patient care unit. Beca…
7	Programmatic	Indicators and targets	Increase the bar	Need to increase the bar with criteria	in terms of the criteria, I think we have some that are straight to the point, which is good. But I think at this level we have been with the same period for more than four or five years now. I think we can step it up a level, because we are getting a little bit complacent and, you know, I'm don’t know have to say things in English.
7	Programmatic	Indicators and targets	Increase the bar	Frequency of measurements is good	I think the frequency is okay, it makes sure it shows that the staff are actually on the tip of their doors to make sure that they're doing the right, the right things, what is expected of them so I think the frequency of the measurements is ok as it as we are conducting them monthly within the healthcare settings. And the quarterly, the quarterly assessments that are done by the Ministry by nati…
7	Individual and inter-personal	Motivation	Awards as recognition	Incentive should be used to improve quality	Personnel incentive like they were given a certificate, or they were given or something you know that, though to let to show them that their work was appreciated that they did a very good job. But I think the best approach to that would have been okay to let the staff know that the entire amount of that incentive was had to be for upgrading equipment for the care unit, the patient care unit. Beca…
7	Individual and inter-personal	Motivation	Incentives not main motivation	Incentive should be used to improve quality	Personnel incentive like they were given a certificate, or they were given or something you know that, though to let to show them that their work was appreciated that they did a very good job. But I think the best approach to that would have been okay to let the staff know that the entire amount of that incentive was had to be for upgrading equipment for the care unit, the patient care unit. Beca…
7	Individual and inter-personal	Motivation	Validation through supervision	Supervision vs. support	I'm a little bit more support from their end, because we keep seeing them but it's only when they come to do the assessments, and they review the charts, they review the books and whatever that they need to review, but we don't release, they don't really sit with us and say okay where is it that you need help or support in.So, that is why, rather than somebody assessing us we would want somebody …
7	Individual and inter-personal	Motivation	Validation through supervision	Feedback and support is appreciated	maybe the monitoring by the National, the National by national level. Instead of doing the quarterly assessments, having that person that focal point national person does more frequent visits to each hospital. Because as it is, we do have the presence we do feel the presence of that national focal person, but I think we needed a little, we need to see her more. We need to see her more so that we …
7	Programmatic	Sustainability	High turnover	Need for onboarding, high turnover	However, though, and maybe something that we could re-do or start doing again its training again in terms of sensitization as to what the QIF program is, because we do have a lot of turnaround of staff so for example in my hospital. For example, in my hospital, three or four, three of these persons that I just mentioned to you are fairly new, and they don't have the in-depth knowledge as to what …
7	Programmatic	Sustainability	Informal setup	Sustainability	So, whosoever was managing the hospital at that time left the hospital they were transferred to other hospitals and I was the only person, along with them in their same time that was there to continue to work. So, I was inherited much of it. I have been working in the capacity in terms of QIF, in terms of organizing all the staff meetings organizing the audit sessions. I have also been a part of …
7	Programmatic	Sustainability	Informal setup	Need for onboarding, high turnover	However, though, and maybe something that we could re-do or start doing again its training again in terms of sensitization as to what the QIF program is, because we do have a lot of turnaround of staff so for example in my hospital. For example, in my hospital, three or four, three of these persons that I just mentioned to you are fairly new, and they don't have the in-depth knowledge as to what …
7	Individual and inter-personal	Work Unit Climate	Sense of ownership	Sense of ownership	I think it's because it has given health care providers a bit of sense of ownership in terms of the quality of the care that is being offered to patients. I mean if there is a continuous checking and assurance, or constant inspection of their work. I think it is creating it's building in them some type of ownership, making sure that they that they keep in track with what they're supposed to be do…
8	Programmatic	Incentive structure	Unequal distribution	Unequal distribution of incentives has created frictions	problems in the sense that when it's not distributed equally. [...] And so I'm not able to tell the staff, what exactly is happening because not everybody comes to the meeting as managers. And so, when you tell me you're giving me $10,000, just to use an example. The staff feels that that $10,000 is only for maternity ward, because that is where we're concentrated when it comes to quality of care…
8	Programmatic	Measurements	Long data collection	Measurements for complications are well-accepted, but for normal deliveries it takes too long to collect	[W]e do the obstetric complications that is so key but when it comes to the normal delivery, we have 30 charts to do. And the criteria is so long. So, we find ourselves, having to do this adding not on one day, but it takes sometimes an entire week to do only maternal, I mean normal delivery. And I think we have voice that are ready but there is nothing that they can do so far, because each one o…
8	Programmatic	Measurements	Long data collection	Electronic measurements have helped collect data	And it's more, it's even better because everything is in the tablet and we don't necessarily have to use a hard copy paper.
8	Individual and inter-personal	Motivation	Incentives not main motivation	Incentives have motivated staff to do more, but may not be needed	But yes, [incentives] does help, it's a big way of motivating the staff to do more. But at the end of the day, I don't think that we should do what we do, only because of an incentive for because we want to ensure that we have safe outcomes for each and every patient that comes to the institution, right? But it's good. So, don’t get me wrong, it's good.
8	Collective and inter-organizational	Organizational culture	Focus on quality	QIF has helped identify problems in quality	I would say, yes, it has been tremendously. And it comes to mind, obstetric complications, and how the monthly audits have helped us to identify problems in PPH (postpartum hemorrhage). Why the bleeding. What's the cause of the bleeding, what measures for taking if dimension measures that we're doing we're it, we're done enough to ensure that the beating can stop, and that it will not be repeated…
8	Programmatic	Replication and expansion	Expand QIF	Potential to replicate measurement to other areas	But what about other areas, for example emergency and chronic diseases that if there is anything that can be adapted, so that we can also do audits that comes from the same branch or the same organization, if they can look into it, because we have been doing that. Not that we're perfect, but it has helped us to be able to identify our problems as to see exactly how good or how bad we're doing. An…
8	Programmatic	Sustainability	COVID-19 and adaptation	COVID forced some activities to stop	Because, dealing with COVID cases was more important than having to do an audit. Right, so the 2020 stayed behind as a lot of areas that we're not really additive because like what I said we have to close them.

## Sheet: Organized Themes
Major themes	Subthemes	Codes
Collective and inter-organizational	Structure	Targets beyond control
Collective and inter-organizational	Structure	Results depend on supplies
Collective and inter-organizational	Organizational culture	Autonomy through rewards
Collective and inter-organizational	Organizational culture	Focus on quality
Collective and inter-organizational	Organizational culture	Accountability within teams
Collective and inter-organizational	Organizational culture	Awareness of protocols
Collective and inter-organizational	Organizational culture	Reduction in complications
Collective and inter-organizational	Organizational systems	Capacity to identify problems
Individual and inter-personal	Motivation	Incentives not main motivation
Individual and inter-personal	Motivation	Awards as recognition
Individual and inter-personal	Motivation	Validation through supervision
Individual and inter-personal	Work Unit Climate	Sense of ownership
Individual and inter-personal	Work Unit Climate	Teamwork and collaboration
Individual and inter-personal	Learning	Innovation and testing
Individual and inter-personal	Learning	Shared experience
Individual and inter-personal	Learning	High workload
Programmatic	Incentive structure	More frequent rewards
Programmatic	Incentive structure	Larger incentives
Programmatic	Incentive structure	Unequal distribution
Programmatic	Incentive structure	Targeting quality
Programmatic	Indicators and targets	Frequent changes
Programmatic	Indicators and targets	Increase the bar
Programmatic	Measurements	Data entry errors
Programmatic	Measurements	Long data collection
Programmatic	Replication and expansion	Expand QIF
Programmatic	Sustainability	Informal setup
Programmatic	Sustainability	High turnover
Programmatic	Sustainability	COVID-19 and adaptation

## Sheet: Reliability
Collective and inter-organizational
Organizational culture	Autonomy through rewards	3	0.375
	Focus on quality	5	0.625
	Accountability within teams	2	0.25
	Awareness of protocols	1	0.125
	Reduction in complications	1	0.125
Organizational systems	Capacity to identify problems	2	0.25
Structure	Targets beyond control	3	0.375
	Results depend on supplies	3	0.375
Individual and inter-personal
Motivation	Incentives not main motivation	5	0.625
	Awards as recognition	3	0.375
	Validation through supervision	4	0.5
Work Unit Climate	Sense of ownership	1	0.125
	Teamwork and collaboration	2	0.25
Learning	Innovation and testing	2	0.25
	Shared experience	1	0.125
	High workload	1	0.125
Programmatic
Incentive structure	More frequent rewards	2	0.25
	Larger incentives	1	0.125
	Unequal distribution	2	0.25
	Targeting quality	1	0.125
Indicators and targets	Frequent changes	1	0.125
	Increase the bar	1	0.125
Measurements	Data entry errors	3	0.375
	Long data collection	1	0.125
Replication and expansion	Expand QIF	2	0.25
Sustainability	Informal setup	2	0.25
	High turnover	2	0.25
	COVID-19 and adaptation	2	0.25
